# Supplementary material for: Lumbo-Pelvic Rhythm Monitoring Using Wearable Technology with Sensory Biofeedback: A Systematic Review
Source: Healthcare (Basel). 2024 Mar 30;12(7):758. doi: 10.3390/healthcare12070758 (PMC11012179; doi:10.3390/healthcare12070758)
Supplement: Supplementary file 1 [file healthcare-12-00758-s001.zip]

Archive with 1 entries (1 files):
- healthcare-2901664-supplementary.pdf
